# Supplementary material for: Optimization of Nano-Tangeretin Recrystallization via Natural Surfactants in the Antisolvent Precipitation Process: Physicochemical Characterization and Antioxidant Activity
Source: Nanomaterials (Basel). 2025 May 24;15(11):791. doi: 10.3390/nano15110791 (PMC12157902; doi:10.3390/nano15110791)
Supplement: Supplementary file 1 [file nanomaterials-15-00791-s001.zip]

Archive with 1 entries (1 files):
- nanomaterials-3627630-supplementary.pdf
